# Supplementary material for: Methyl Parathion Exposure Induces Development Toxicity and Cardiotoxicity in Zebrafish Embryos
Source: Toxics. 2023 Jan 15;11(1):84. doi: 10.3390/toxics11010084 (PMC9866970; doi:10.3390/toxics11010084)
Supplement: Supplementary file 1 [file toxics-11-00084-s001.zip]

Archive with 1 entries (1 files):
- toxics-2113549-supplementary.pdf
